# Supplementary material for: Dual role of an essential HtrA2/Omi protease in the human malaria parasite: Maintenance of mitochondrial homeostasis and induction of apoptosis-like cell death under cellular stress
Source: PLoS Pathog. 2022 Oct 28;18(10):e1010932. doi: 10.1371/journal.ppat.1010932 (PMC9645662; doi:10.1371/journal.ppat.1010932)
Supplement: S1 Data — (XLSX) [file ppat.1010932.s010.xlsx]

## Sheet: Fig 2B
Graph showing% Parasitaemia
hpi(Time)	Control				PfHtrA2--iKD
0	0.066667	0.066667	0.066667		0.066667	0.066667	0.066667
48	0.609333	0.639333	0.624333		0.361333	0.286	0.323667
96	2.96333	3.14667	2.63333		1.09667	0.75	1.52333
144	13	11.8	10.3		1.35	1.51667	2.1

## Sheet: Fig 3C
% parasites with mitochondrial morphology
	ELONGATED	BRANCHED	FRAGMENTED
Control	11	83	6
HtrA2-iKD	1	20	79

## Sheet: Fig3D
	Organelle :Nuclear genome ration
								CT value calculation
		Apicoplast	Mitochondria	18S RNA				Apicoplast	Mitochondria
	Control 36hpi	12.7868	9.74361	12.9844			Control 36hpi	1.48342	19.4783
	Control 36hpi	12.9042	8.92766	12.7955			Treated 36 hpi	1.40716	13.7304
	Control 36hpi	10.7317	6.6069	12.3496			Control 84hpi	2.47408	71.8412
	Means Control 36hpi	12.1409	8.42606	12.7099			Treated 84hpi	2.4613	22.1491
	Treated 36 hpi	14.9983	12.431	15.5732
	Treated 36 hpi	14.9297	12.0842	15.2465
	Treated 36 hpi	14.4249	9.97806	15.0116			%age calculation
	Treated Control 36hpi	14.7843	11.4978	15.2771				Apicoplast	Mitochondria
							Control 36hpi	100	100
							Treated 36 hpi	94.8592	70.4908
		Apicoplast	Mitochondria	18S RNA			Control 84hpi	100	100
	Control 84hpi	11.0525	6.28334	13.0665			Treated 84hpi	99.4838	30.8307
	Control 84hpi	12.0163	6.19262	12.7879
	Control 84hpi	11.0132	7.02649	12.1483
	Means Control 84hpi	11.3607	6.50082	12.6676			Final Graph data
	Treated 84hpi	15.8545	12.5247	17.2825				Apicoplast	Mitochondria
	Treated 84 hpi	15.7231	13.6932	17.0572			Control 36hpi	1	1
	Treated 84 hpi	15.5095	11.36	16.6457			Treated 36 hpi	0.948592	0.704908
	Treated Control 84hpi	15.6957	12.526	16.9951			Control 84hpi	1	1
							Treated 84hpi	0.994838	0.308307

## Sheet: Fig4B
Normalized Fluorescence units
Control	PfHtrA2-iKD
5.80684	166.86
0	109.613
4.81426	195.821
0.11657	75.6068
0.890924	207.36
0.235637	242.242
1.4413	119.074
1.47588	11.3791
3.08467	257.204
2.21651	190.424
35.6056	83.609
3.47664	61.513
0.162277	132.477
6.5497	156.066
9.5565	239.504
2.64826	151.129
2.92099	31.1787
2.74083	188.355
65.871	125.212
0	130.272
4.3716	228.016
2.84615	89.9554
0	29.9755
0	0.02045
0	40.0689
0.004111	138.117
0	259.563
4.95992	231.558
1.71018	159.08
12.3688	119.501
0.116832
135.952
0.790099
0
12.0789
298.545
0
0
45.5846
100.418
50.0427
3.46936
53.8323
14.6898
138.903
76.2624
0.000902
115.931
8.44364
0.448151
57.5819
22.9192
106.818
167.002
3.41806
12.2028
0.491241
0.372491
2.79448
26.2632
0.802974
0
0.298229
4.65238
145.458
21.2209
0.68525
2.46574
0
27.3124
1.26062
10.96
3.36073
3.74771
0.09159
0.661948

## Sheet: Fig4C
Ratio of JC-1(red/green) parasites
	Control 1	Control 2	Control 3		HtrA2-iKD1HtrA2-iKD2HtrA2-iKD3
	0.99	1.3	1.14		0.5	0.65	0.575

## Sheet: Fig5A
Time (min)	Z-LR-AMC			Z-GGL-AMC			Z-FR-AMC			Z-LRGG-AMC			Suc-LLVY-AMC			Succ-AFK-AMC
0	67.8136	57.9894	62.2758	46.9567	46.2733	47.9311	388.963	399.539	394.33	460.11	335.02	430.88	296.299	263.784	283.258	280.71	242.085	312.685
10	62.9613	62.916	61.0773	61.2478	60.3565	62.5188	398.214	390.926	388.786	600	467	548	320.394	318.165	319	292.557	333.531	341.192
20	214.89	215.945	212.42	59.477	56.7115	56.5195	520.64	541.66	543.53	631	504	602	507.386	551.833	556.246	512.909	463.382	512.755
30	203.46	223.625	216.605	71.8967	86.2417	82.2317	539.87	593.78	586.93	708	720	800	781.649	850.122	856.919	782.345	890.731	858.667
40	222.23	216.835	184.135	83.292	86.276	103.49	724.69	732.71	755.72	631.42	862.92	838.06	1007.66	985.313	993.687	1640.24	1717.68	1644.84
50	209.705	241.76	260.775	104.52	109.887	106.553	746.57	771.85	750.99	902.7	904.22	877.52	1285.5	1343.14	1170.28	2536.55	2473.87	2501.12
60	322.952	354.96	343.817	410.009	435.304	483.287	821.21	818.77	736.25	928.34	933.96	905.52	1440.32	1499.94	1455.32	2880.03	3072.61	3029.97
70	352.746	344.183	292.278	564.267	554.013	537.673	871.391	889.402	879.805	986.957	996.551	960.855	1513.68	1553.5	1511.18	3991.9	4186.16	4008.22
80	332.865	383.746	413.929	644.173	682.975	682.556	910.241	955.77	966.103	1284.5	1168.81	1350.69	1643.51	1652.32	1629.81	4763.56	4606.39	4566.67
90	338.635	341.413	329.389	699.917	693.133	660.533	1088	1052.11	1080.23	1397.31	1371.56	1456.72	1794.93	1747.49	1708.21	5125.39	5031.67	5008.22
100	379.143	426.571	446	708.389	758.315	787.333	1325.71	1243.18	1316.48	1504.64	1539.97	1450.69	1989.39	2066.19	2056.21	5198.17	5266.89	5281.67
110	442.611	337.122	545.133	796.561	783.912	785.211	1318.62	1338.41	1313.44	1597.31	1563.86	1616.61	2130.28	1974.25	2029.94	5572.11	5438.56	5596.8
120	575.9	444.811	438.9	958.1	1007.3	976.733	1422.84	1442.64	1416	1610	1687.78	1660.58	2372.42	2186.39	2254.44	5661.53	5721.94	5638.56

## Sheet: Fig5B
AMC released (nM)
Time (min)	Control			Neg Control			PfHtrA2-1μg			PfHtrA2-3μg			PfHtrA2-5μg			PfHtrA2-10μg
30	10	11	15	9	15	12	12	15	17	11	13	15	15	18	16	15	18	21
60	13	18	16	17	20	21	28	31	33	30	29	32	40	38	44	30	33	35
90	15	11	18	18	13	22	30	34	37	52	55	56	71	68	75	80	82	76
120	17	19	15	20	23	19	38	41	39	60	63	59	90	95	98	160	173	180
150	16	18	13	23	27	22	45	51	53	81	78	76	108	113	118	155	177	163
									Standard Deviations
Time (min)	Control	Neg Control	PfHtrA2-1µg	PfHtrA2-3µg	PfHtrA2-5µg	PfHtrA2-10µg			Control	Neg Control	PfHtrA2-1µg	PfHtrA2-3µg	PfHtrA2-5µg	PfHtrA2-10µg
30	12	12	14.6667	13	16.3333	18			2.64575	3	2.51661	2	1.52753	3
60	15.6667	19.3333	30.6667	30.3333	40.6667	32.6667			2.51661	2.08167	2.51661	1.52753	3.05505	2.51661
90	14.6667	17.6667	33.6667	54.3333	71.3333	79.3333			3.51188	4.50925	3.51188	2.08167	3.51188	3.05505
120	17	20.6667	39.3333	60.6667	94.3333	171			2	2.08167	1.52753	2.08167	4.04145	10.1489
150	15.6667	24	49.6667	78.3333	113	165			2.51661	2.64575	4.16333	2.51661	5	11.1355

## Sheet: Fig5C
Ucf-101 (μM)	% Activity
1	89.24	88	90.1
2.5	76	77.1	78.53
5	69.1	66.07	68.5
10	48.42	50.1	47.5
15	36.12	34.13	33.95
20	23.26	24.12	22.63
25	19.11	18.58	16.07

## Sheet: Fig 5D
% parasite growth
Ucf101 conc	10µM			25µM			Solvent Control
	98.571	95.999	93.428	92.571	91.528	89.142	92.142	91.428	90.341

## Sheet: Fig 6D
In vitro solid-phase interaction of PfHtrA2-protease recombinant proteins with increasing concentration of PfHtrA2-PDZ
Amount of protein (ng)	Absorbance at 490 (PfHtrA2)				Absorbance at 490 (PfHDP)
0	0	0	0		0	0	0
3.125	0.252	0.015	0.132		-0.013	-0.024	-0.017
6.25	0.334	0.091	0.211		-0.039	-0.009	-0.024
12.5	0.471	0.235	0.353		-0.026	-0.009	-0.0175
25	0.634	0.18	0.407		-0.029	-0.011	-0.02
50	1.268	0.86	1.064		-0.018	-0.004	0.011
100	1.379	1.157	1.268		0.052	0.094	0.073
200	1.92	1.726	1.823		0.128	0.131	0.128

[truncated: 7 more sheets: Fig 6F, Fig8A, Fig8B, Fig8C, Fig8D, Fig 9D, Fig9E]
